# Supplementary material for: Giant left ventricular pseudo-aneurysm
Source: Eur Heart J Case Rep. 2026 May 27;10(6):ytag393. doi: 10.1093/ehjcr/ytag393 (PMC13249110; doi:10.1093/ehjcr/ytag393)
Supplement: ytag393_Supplementary_Data [file ytag393_supplementary_data.zip]

Archive with 3 entries (3 files):
- Video_1.mp4
- Video_2.mp4
- Video_3.mp4
